# Supplementary material for: Flexible Formation of Nanoparticles: Selectively Self-Assembling with Glycoclusters to Form Nano-Photosensitizers for Multipurpose Bioimaging and Photodynamic Therapy
Source: Molecules. 2025 Mar 12;30(6):1274. doi: 10.3390/molecules30061274 (PMC11944942; doi:10.3390/molecules30061274)
Supplement: Supplementary file 1 [file molecules-30-01274-s001.zip]

Archive with 1 entries (1 files):
- molecules-3509079-supplementary.pdf
